# Supplementary material for: Surveillance and Genomic Evolution of Infectious Precocity Virus (IPV) from 2011 to 2024
Source: Viruses. 2025 Mar 15;17(3):425. doi: 10.3390/v17030425 (PMC11946579; doi:10.3390/v17030425)
Supplement: Supplementary file 1 [file viruses-17-00425-s001.zip]

Archive with 6 entries (6 files):
- FigureS1Sequence identity of genome sequences and the amino acid polyproteins of 29 IPV variants.pdf
- FigureS2The trypsin-like peptidase domain.pdf
- FigureS3The flavivirus DEAD domain and the DEXH-box helicase domain from NS3 protease helicase.pdf
- FigureS4The C-terminal helicase domain of viral helicase.pdf
- FigureS5The flavivirus RNA-directed RNA polymerase.pdf
- TableS1_Information of RNA-sequence database for Macrobrachium rosenbergii Samples.xlsx
