# Supplementary material for: Surveillance and Genomic Evolution of Infectious Precocity Virus (IPV) from 2011 to 2024
Source: Viruses. 2025 Mar 15;17(3):425. doi: 10.3390/v17030425 (PMC11946579; doi:10.3390/v17030425)
Supplement: Supplementary file 1 [file viruses-17-00425-s001.zip › TableS1_Information of RNA-sequence database for Macrobrachium rosenbergii Samples.xlsx]

## Sheet: Sheet1
Supplementary Table 1: Information of RNA-sequence database for Macrobrachium rosenbergii Samples
NO.	Library ID	Biosample accession	Country/Region	Raw data	Whether IPV is identified	Group	Reference No.
1	20230518002	SRR31745348	South-East Asian	52396898	Y	Previously Collected Samples	NA
2	20211103001	SRR27709275	China	36834465	Y	Previously Collected Samples	[12]
3	20210626-T2	SRR27709232	China	34447087	Y	Previously Collected Samples	[12]
4	20200821010	SRR27709300	China	35333646	Y	Previously Collected Samples	[12]
5	20190602S3S4	SRR13077189	China	21320219	Y	Previously Collected Samples	[12]
6	20200821007	SRR27709303	China	24841099	Y	Previously Collected Samples	[12]
7	20200821011	SRR27709298	China	34488201	Y	Previously Collected Samples	[12]
8	20190602H1H2H3	SRR13077192	China	41232032	Y	Previously Collected Samples	[12]
9	20210626-T1	SRR27709233	China	35453789	Y	Previously Collected Samples	[12]
10	20200828006	SRR27709292	China	29781743	Y	Previously Collected Samples	[12]
11	20190123009-O	SRR13077186	China	41730339	Y	Previously Collected Samples	[12]
12	20200821008	SRR27709301	China	35840052	Y	Previously Collected Samples	[12]
13	20190123003-X	SRR27709258	China	49625386	Y	Previously Collected Samples	[12]
14	20200929004	SRR27709290	China	34118583	Y	Previously Collected Samples	[12]
15	20200821-tie10	SRR27709248	China	39707057	Y	Previously Collected Samples	[12]
16	20190123011-O	SRR13077185	China	36420338	Y	Previously Collected Samples	[12]
17	20190123006-X	SRR13077187	China	47273412	Y	Previously Collected Samples	[12]
18	20190123006-O	SRR13077188	China	40,408,440	Y	Previously Collected Samples	[12]
19	20200828005	SRR27709293	China	38044925	Y	Previously Collected Samples	[12]
20	20211103002	SRR27709274	China	38647649	Y	Previously Collected Samples	[12]
21	20210828001	SRR27709277	China	71949120	Y	Previously Collected Samples	[12]
22	A	SRR13077182	China	12917850	Y	Previously Collected Samples	[12]
23	20240131030	SRR31745347	South-East Asian	29862814	Y	Previously Collected Samples	NA
24	T3	SRR27709266	China	52757170	Y	Previously Collected Samples	[12]
25	T4	SRR27709265	China	60,886,703	Y	Previously Collected Samples	[12]
26	J5_fastqc	SRR27332745	China	44888958	Y	Public Database Samples	[13]
27	J4_fastqc	SRR27332746	China	49810178	Y	Public Database Samples	[13]
28	GSM6529201	SRR21374345	China	24026809	N	Public Database Samples	[15]
29	GSM6529202	SRR21374344	China	21388445	N	Public Database Samples	[15]
30	GSM6529203	SRR21374341	China	26385462	N	Public Database Samples	[15]
31	GSM6529204	SRR21374340	China	27726579	N	Public Database Samples	[15]
32	GSM6529205	SRR21374339	China	23259168	N	Public Database Samples	[15]
33	GSM6529206	SRR21374338	China	31700332	N	Public Database Samples	[15]
34	GSM6529207	SRR21374337	China	20779890	N	Public Database Samples	[15]
35	GSM6529208	SRR21374336	China	31262638	N	Public Database Samples	[15]
36	GSM6529209	SRR21374335	China	21754574	N	Public Database Samples	[15]
37	GSM6529210	SRR21374334	China	23728773	N	Public Database Samples	[15]
38	G6_fastqc	SRR27332416	China	22808747	N	Public Database Samples	[13]
39	G5_fastqc	SRR27332417	China	23182506	N	Public Database Samples	[13]
40	G4_fastqc	SRR27332418	China	23623395	N	Public Database Samples	[13]
41	J6_fastqc	SRR27332744	China	25581411	N	Public Database Samples	[13]
42	S6_fastqc	SRR27334026	China	20673072	N	Public Database Samples	[13]
43	S5_fastqc	SRR27334027	China	22833898	N	Public Database Samples	[13]
44	S4_fastqc	SRR27334028	China	24125587	N	Public Database Samples	[13]
45	MNON	SRR2362707	China	28396679	N	Public Database Samples	[14]
46	MNOP	SRR2363138	China	23627006	N	Public Database Samples	[14]
47	PL3	SRR23696523	Thailand	20400521	N	Public Database Samples	[16]
48	PL2	SRR23696524	Thailand	20864536	N	Public Database Samples	[16]
49	PL1	SRR23696525	Thailand	21872088	N	Public Database Samples	[16]
50	PH3	SRR23696526	Thailand	21249615	N	Public Database Samples	[16]
51	PH2	SRR23696527	Thailand	20824537	N	Public Database Samples	[16]
52	PH1	SRR23696528	Thailand	21332950	N	Public Database Samples	[16]
53	PL3	SRR23696523	Thailand	20400521	N	Public Database Samples	[16]
54	PL2	SRR23696524	Thailand	20864536	N	Public Database Samples	[16]
55	PL1	SRR23696525	Thailand	21872088	N	Public Database Samples	[16]
56	PH3	SRR23696526	Thailand	21249615	N	Public Database Samples	[16]
57	PH2	SRR23696527	Thailand	20824537	N	Public Database Samples	[16]
58	PH1	SRR23696528	Thailand	21332950	N	Public Database Samples	[16]
59	Eyestalk M. rosenbergii	SRR1653452	Thailand	18962538	N	Public Database Samples	[17]
60	CNS M. rosenbergii	SRR1653453	Thailand	18962539	N	Public Database Samples	[17]
61	Ovary transcriptome of M. rosenbergii	SRR1653454	Thailand	18962701	N	Public Database Samples	[17]
62	MR_PBS-RNA	SRR11614346	Malaysia	25656942	N	Public Database Samples	[18]
63	MR_VH-RNA	SRR11621674	Malaysia	26235115	N	Public Database Samples	[18]
64	Macrobrachium rosenbergii	SRR345608	Malaysia	17697018	N	Public Database Samples	NA
65	Macrobrachium rosenbergii	SRR345609	Malaysia	11319051	N	Public Database Samples	NA
66	Macrobrachium rosenbergii	SRR345611	Malaysia	9656267	N	Public Database Samples	NA
67	Macrobrachium rosenbergii	SRR345610	Malaysia	12105094	N	Public Database Samples	NA
68	SO-4401	SRR6669101	India	12944837	N	Public Database Samples	NA
69	SO-4401	SRR6669136	India	27088258	N	Public Database Samples	NA
70	undefined4401	SRR6669225	India	22192581	N	Public Database Samples	NA
71	SO-4401	SRR6669229	India	25563925	N	Public Database Samples	NA
